# Supplementary material for: Surface Enhanced Raman Scattering in Graphene Quantum Dots Grown via Electrochemical Process
Source: Molecules. 2021 Sep 9;26(18):5484. doi: 10.3390/molecules26185484 (PMC8471654; doi:10.3390/molecules26185484)
Supplement: Supplementary file 1 [file molecules-26-05484-s001.zip]

Archive with 1 entries (1 files):
- molecules-1348432-supplementary.pdf
